# Supplementary material for: Rational cell culture optimization enhances experimental reproducibility in cancer cells
Source: Sci Rep. 2018 Feb 14;8:3029. doi: 10.1038/s41598-018-21050-4 (PMC5813001; doi:10.1038/s41598-018-21050-4)
Supplement: Supplementary file 2 — Supplementary Dataset 1 [file 41598_2018_21050_MOESM2_ESM.xlsx]

## Sheet: Fig2 a, b and c
Figure 2 a
Cell Line	Treatment	Time post dose (h)	Metabolite	Average concentration (mM)	SEM concentration (mM)	P Value (GLSi vs DMSO)
A549	DMSO	48	Glutamine	0.01	0
	GLSi	48		0.11	0.01	≤ 0.0001
	Media	48		1.63	0.0665833
H358	DMSO	48	Glutamine	0.0733333	0.00333333
	GLSi	48		0.803333	0.0520683	≤ 0.0001
	Media	48		1.9	0.0723418
Figure 2 b and c
Cell Line	Treatment	Time post dose (h)	Metabolite	Average concentration (mM)	SEM concentration (mM)	P Value (GLSi vs DMSO)
A549	DMSO	48	Glutamine	0.123907	0.0293594
	GLSi	48		1.23981	0.0769223	≤ 0.001
H358	DMSO	48	Glutamine	0.48964	0.041386
	GLSi	48		3.69438	0.229696	≤ 0.001
A549	DMSO	48	Glutamate	3.056	0.619841
	GLSi	48		4.20502	0.190729
H358	DMSO	48	Glutamate	4.88842	0.3357
	GLSi	48		2.29524	0.141091	≤ 0.01

## Sheet: Fig3 a, b, c
Figure 3 a and b
Cell Line	Treatment	Time post dose (h)	Metabolite	Average concentration (mM)	SEM concentration (mM)
A549	DMSO	1	Lactate	10.2944	0.557148
		6		13.9568	0.419321
		24		13.7671	0.789508
		48		14.203	0.387451
H358	DMSO	1	Lactate	18.3826	0.392132
		6		19.1744	0.87379
		24		22.1483	0.526852
		48		23.6884	0.674425
A549	DMSO	1	Glutamine	0.496667	0.0497773
		6		0.343333	0.0233333
		24		0.02	0
		48		0.01	0
H358	DMSO	1	Glutamine	0.623333	0.0233333
		6		0.51	0.023094
		24		0.196667	0.00881917
		48		0.0733333	0.00333333
Figure 3 c
Cell Line	Treatment	Time post dose (h)	Average live cells number ( x 1 x 106)	SEM live cells number ( x 1 x 106)
A549	DMSO	0	1.10778	0.0636129
		1	1.19444	0.136536
		6	1.4	0.0986013
		24	1.83333	0.0986013
		48	1.43333	0.0408248
H358	DMSO	0	0.824444	0.0339162
		1	0.81	0.0329983
		6	0.855556	0.0401425
		24	1.03222	0.0414252
		48	0.802222	0.0343098

## Sheet: Fig4
Confluence data						Linear Model Data
Cell Line	Seeding density ( x105 cells/well)	Time Post Seeding (h)	Average log10 percentage confluence	SEM log10 percentage confluence		Cell Line	Seeding density ( x105 cells/well)	Start Time (h post seeding)	End Time (h post seeding)	Intercept (log 10 percentage confluence)	Coefficient (Time Post Seeding)	R-squared
A549	8	2	1.58344	0.172641		A549	8	4	24	1.59318	0.0126171	0.9926
		5.01667	1.65112	0.0944575			4	4	42	1.31966	0.0137193	0.9964
		8	1.69178	0.0197753			3	4	51	1.18902	0.0138952	0.9987
		11	1.73254	-0.00277439			2	4	51	1.06786	0.0143191	0.9977
		14.0167	1.77693	-0.108688		H358	8	21	36	1.6158	0.009852	0.9481
		17.0167	1.81765	-0.244023			4	27	60	1.3583	0.0098386	0.9864
		20.0167	1.84714	-0.600691			3	27	72	1.36167	0.008406	0.985
		23.0167	1.87267	-0.862448			2	30	72	1.24598	0.0078582	0.9845
		26	1.89649	-1.06209
		29.0167	1.9171	-0.737344
		32	1.93451	-0.595624
		35	1.95029	-0.461441
		38.0167	1.9624	-0.373734
		41.0167	1.97212	-0.402601
		44.0167	1.97839	-0.552294
		47.0167	1.98286	-0.561818
		50	1.98502	-0.702222
		53.0167	1.98747	-0.579397
		56	1.98957	-0.596243
		59	1.99026	-0.830673
		62.0167	1.99136	-0.998784
		65.0167	1.99194	-0.984107
		68.0167	1.99201	-0.89574
		71.0167	1.99245	-1.22512
A549	4	2	1.30718	-0.286525
		5.01667	1.37783	-0.211399
		8	1.41827	-0.295444
		11	1.46312	-0.34751
		14.0167	1.51496	-0.350108
		17.0167	1.56511	-0.41524
		20.0167	1.60734	-0.344989
		23.0167	1.64358	-0.41693
		26	1.68273	-0.314558
		29.0167	1.72323	-0.117807
		32	1.76226	-0.0928527
		35	1.8016	-0.0725378
		38.0167	1.83476	-0.0836361
		41.0167	1.86466	-0.0505391
		44.0167	1.89178	-0.0516132
		47.0167	1.91454	-0.0367727
		50	1.93245	-0.0108371
		53.0167	1.94719	-0.0787958
		56	1.95861	-0.156999
		59	1.96683	-0.23117
		62.0167	1.97246	-0.230591
		65.0167	1.97666	-0.343624
		68.0167	1.9803	-0.428469
		71.0167	1.98313	-0.493527
A549	3	2	1.19781	-0.194124
		5.01667	1.25527	-0.483639
		8	1.29602	-0.336982
		11	1.33189	-0.2003
		14.0167	1.38735	-0.0745047
		17.0167	1.42985	-0.189949
		20.0167	1.47343	-0.199385
		23.0167	1.51074	-0.130486
		26	1.54724	-0.171966
		29.0167	1.58832	-0.0707286
		32	1.64386	0.286605
		35	1.67711	0.079115
		38.0167	1.72233	0.160844
		41.0167	1.76804	0.342735
		44.0167	1.80566	0.338835
		47.0167	1.83586	0.264417
		50	1.86759	0.281189
		53.0167	1.89565	0.1983
		56	1.91634	0.277239
		59	1.93448	0.246396
		62.0167	1.94589	0.33306
		65.0167	1.95674	0.260643
		68.0167	1.96417	0.201414
		71.0167	1.96989	0.143511
		74	1.97513	0.0253505
A549	2	2	1.1055	-0.393627
		5.01667	1.16051	-0.542313
		8	1.18977	-0.342188
		11	1.22185	-0.311332
		14.0167	1.26555	-0.343366
		17.0167	1.3091	-0.159857
		20.0167	1.35355	-0.0645514
		23.0167	1.38772	-0.0165504
		26	1.42471	-0.0372106
		29.0167	1.46933	0.0010051
		32	1.51147	0.0488146
		35	1.56197	0.103786
		38.0167	1.62204	0.105587
		41.0167	1.66745	0.147192
		44.0167	1.71091	0.272171
		47.0167	1.75414	0.27648
		50	1.78836	0.362016
		53.0167	1.82784	0.349216
		56	1.85904	0.382986
		59	1.88764	0.369242
		62.0167	1.91188	0.370235
		65.0167	1.93051	0.319226
		68.0167	1.94509	0.299785
		71.0167	1.95622	0.230231
H358	8	1.5	1.80732	0.31286
		4.48333	1.81257	0.145371
		7.5	1.79872	0.182408
		10.4833	1.7839	0.138309
		13.4833	1.77711	0.156642
		16.5	1.777	0.0793546
		19.5	1.79582	0.182647
		22.5	1.82379	0.230674
		25.5	1.87961	0.264311
		28.4833	1.90391	0.256803
		31.5	1.92823	0.234568
		34.4833	1.9471	0.240823
		37.4833	1.96201	0.163956
		40.5	1.97399	0.0941803
		43.5	1.97681	-0.0717081
		46.5	1.97935	0.0202125
		49.5	1.98298	-0.181666
		52.4833	1.98451	-0.204342
		55.5	1.9866	-0.294446
		58.4833	1.98728	-0.296453
		61.4833	1.98858	-0.414754
		64.5	1.99003	-0.468742
		67.5	1.99035	-0.48566
		70.5	1.98996	-0.400922
H358	4	1.5	1.47464	-0.2635
		4.48333	1.5479	-0.323728
		7.5	1.56771	-0.747449
		10.4833	1.56639	-0.298597
		13.4833	1.56301	-0.368652
		16.5	1.56125	-0.26299
		19.5	1.56509	-0.188508
		22.5	1.57076	-0.137175
		25.5	1.65013	-1.04895
		28.4833	1.64781	-0.635444
		31.5	1.66229	-0.310307
		34.4833	1.68923	-0.645907
		37.4833	1.71909	-0.391115
		40.5	1.75456	-0.236321
		43.5	1.78634	-0.0830095
		46.5	1.81677	-0.0391387
		49.5	1.86926	-0.130683
		52.4833	1.88569	-0.0258771
		55.5	1.90257	-0.453949
		58.4833	1.9146	0.0675213
		61.4833	1.93029	0.155836
		64.5	1.93678	0.220214
		67.5	1.94146	0.169853
		70.5	1.94992	0.184822
H358	3	1.5	1.43775	0.0417944
		4.48333	1.51942	-0.0456838
		7.5	1.52801	0.0426791
		10.4833	1.52488	0.0470279
		13.4833	1.51549	0.103389
		16.5	1.51191	0.103736
		19.5	1.51975	0.0935971
		22.5	1.53041	0.122606
		25.5	1.61505	0.154083
		28.4833	1.60855	0.105886
		31.5	1.61912	0.0273941
		34.4833	1.6403	-0.0437941
		37.4833	1.66236	-0.0772195
		40.5	1.69217	-0.0226581
		43.5	1.7209	-0.0135374
		46.5	1.75546	0.116558
		49.5	1.80856	-0.281982
		52.4833	1.82068	0.00467769
		55.5	1.84332	0.104297
		58.4833	1.86141	0.0919394
		61.4833	1.88271	0.0902782
		64.5	1.89877	0.189795
		67.5	1.91424	0.138842
		70.5	1.9371	-0.0150507
H358	2	1.5	1.272	-0.200636
		4.48333	1.35797	-0.108906
		7.5	1.38758	-0.0549942
		10.4833	1.40373	-0.113154
		13.4833	1.39949	0.00569904
		16.5	1.39689	-0.0202175
		19.5	1.40194	0.0304374
		22.5	1.40576	0.022642
		25.5	1.50959	0.122519
		28.4833	1.50735	0.129879
		31.5	1.50757	0.164436
		34.4833	1.52499	0.156676
		37.4833	1.53551	0.19507
		40.5	1.55504	0.3449
		43.5	1.56952	0.124668
		46.5	1.59492	0.142574
		49.5	1.65574	-0.113909
		52.4833	1.66693	0.166859
		55.5	1.6838	-0.0614076
		58.4833	1.70428	-0.0610551
		61.4833	1.72518	-0.00600497
		64.5	1.7466	-0.0644335
		67.5	1.76559	-0.00763562
		70.5	1.81823	-0.00885543

## Sheet: Fig5 a, b c, d , e, f
Fig 5 a
Cell Line	Treatment	Time post dose (h)	Average live cells number ( x 1 x 105)	SEM live cells number ( x 1 x 105)	P Value (GLSi vs DMSO)
A549	DMSO	24	4.87	0.18
	GLSi	24	3.91	0.15	≤ 0.001
H358	DMSO	24	4.39	0.27
	GLSi	24	4.32	0.53
Fig 5 b
Cell Line	Treatment	Time post dose (h)	Measure	Average	SEM
A549	DMSO	24	pH	7.25	0.111803
	GLSi	24	pH	7.25	0.111803
	Media	24	pH	7.5	0
H358	DMSO	24	pH	7	0
	GLSi	24	pH	7	0
	Media	24	pH	7.5	0
Fig 5 c
Cell Line	Treatment	Time post dose (h)	Metabolite	Average concentration (mM)	SEM concentration (mM)	P Value (GLSi vs DMSO)
A549	DMSO	24	Glutamine	0.872072	0.0527541
	GLSi	24	Glutamine	1.07634	0.0461979	≤ 0.01
	Media	24	Glutamine	1.18672	0.0553035
H358	DMSO	24	Glutamine	1.05107	0.078848
	GLSi	24	Glutamine	1.25696	0.0582646
	Media	24	Glutamine	1.57825	0.100875
Fig 5 d
Cell Line	Treatment	Time post dose (h)	Metabolite	Average concentration (mM)	SEM concentration (mM)
A549	DMSO	24	Glutamate	0.403756	0.021765
	GLSi	24	Glutamate	0.365589	0.0256175
	Media	24	Glutamate	0.143117	0.00838701
H358	DMSO	24	Glutamate	0.345408	0.0444565
	GLSi	24	Glutamate	0.307225	0.0116741
	Media	24	Glutamate	0.166655	0.0137791
Fig 5 e
Cell Line	Treatment	Time post dose (h)	Metabolite	Average concentration (mM)	SEM concentration (mM)
A549	DMSO	24	Glucose	7.67778	0.228387
	GLSi	24	Glucose	7.74444	0.179591
	Media	24	Glucose	10.8889	0.0423099
H358	DMSO	24	Glucose	5.78333	0.147007
	GLSi	24	Glucose	5.78333	0.144722
	Media	24	Glucose	11.1333	0.102198
Fig 5 f
Cell Line	Treatment	Time post dose (h)	Metabolite	Average concentration (mM)	SEM concentration (mM)
A549	DMSO	24	Lactate	4.49365	0.308952
	GLSi	24	Lactate	4.55388	0.436629
	Media	24	Lactate	ND	ND
H358	DMSO	24	Lactate	7.55331	0.310847
	GLSi	24	Lactate	8.14585	0.724531
	Media	24	Lactate	ND	ND
				ND= Not Detected

## Sheet: Fig 6 a, b, c, d, e
Fig 6 a
Cell Line	Treatment	Time post dose (h)	Metabolite	Average concentration (mM)	SEM concentration (mM)	P Value (GLSi vs DMSO)
A549	DMSO	24	Glutamate	9.3185	0.689348
	GLSi	24	Glutamate	3.01133	0.162474	≤ 0.0001
H358	DMSO	24	Glutamate	10.9359	1.81513
	GLSi	24	Glutamate	4.28746	0.460996	≤ 0.01
Fig 6 b
Cell Line	Treatment	Time post dose (h)	Metabolite	Average concentration (mM)	SEM concentration (mM)	P Value (GLSi vs DMSO)
A549	DMSO	24	Glutamine	9.3974	1.64921
	GLSi	24	Glutamine	12.5426	0.968488
H358	DMSO	24	Glutamine	5.16884	0.68084
	GLSi	24	Glutamine	9.1119	1.02415	≤ 0.01
Fig 6 c
Cell Line	Treatment	Time post dose (h)	Metabolite	Average Normalised Peak Area (a.u.)	SEM Normalised Peak Area (a.u.)	P Value (GLSi vs DMSO)
A549	DMSO	24	Alpha-ketoglutarate	65.8751	11.388
	GLSi	24	Alpha-ketoglutarate	44.1538	8.45294
H358	DMSO	24	Alpha-ketoglutarate	149.823	7.13515
	GLSi	24	Alpha-ketoglutarate	96.4674	10.0867	≤ 0.01
Fig 6 d
Cell Line	Treatment	Time post dose (h)	Metabolite	Average Normalised Peak Area (a.u.)	SEM Normalised Peak Area (a.u.)	P Value (GLSi vs DMSO)
A549	DMSO	24	Citrate	89.6112	6.75138
	GLSi	24	Citrate	48.982	2.41179	≤ 0.0001
H358	DMSO	24	Citrate	107.505	12.8583
	GLSi	24	Citrate	94.5705	12.2998
Fig 6 e
Cell Line	Treatment	Time post dose (h)	Metabolite	Average Normalised Peak Area (a.u.)	SEM Normalised Peak Area (a.u.)	P Value (GLSi vs DMSO)
A549	DMSO	24	Fumarate	22.2009	2.57943
	GLSi	24	Fumarate	4.46937	0.408551	≤ 0.0001
H358	DMSO	24	Fumarate	44.7909	6.34887
	GLSi	24	Fumarate	15.1707	2.81284	≤ 0.0001

## Sheet: Fig S1
Fig S1
Log (M)	Cell Number
	A549	H358
-10	16578.9	15852.3
-9.52288	15789.5	15000
-9	14473.7	15710.2
-8.52288	11578.9	14715.9
-8	8947.37	15000
-7.52288	7894.74	15426.1
-7	3947.37	15000
-6.52288	3157.89	15568.2
-6	2631.58	15284.1
-5.52288	2368.42	15284.1

## Sheet: Fig S2 a, b,c 
Fig S2 a
Cell Line	Treatment	Time post dose (h)	Average live cells number ( x 1 x 106)	SEM live cells number ( x 1 x 106)
A549	DMSO	48	1.43333	0.0408248
	GLS1i	48	1.43333	0.0440959
H358	DMSO	48	0.802222	0.0343098
	GLS1i	48	0.822222	0.033031
Fig S2 b
Cell Line	Treatment	Time post dose (h)	Metabolite	Average concentration (mM)	SEM concentration (mM)	P Value (GLSi vs DMSO)
A549	DMSO	48	Glutamate	0.73	0.0360555
	GLSi	48	Glutamate	0.956667	0.031798	≤ 0.01
	Media	48	Glutamate	0.216667	0.00666667
H358	DMSO	48	Glutamate	0.656667	0.0633333
	GLSi	48	Glutamate	0.653333	0.0497773
	Media	48	Glutamate	0.226667	0.00881917
Fig S2 c
Cell Line	Treatment	Time post dose (h)	Metabolite	Average concentration (mM)	SEM concentration (mM)
A549	DMSO	48	Lactate	14.203	0.387451
	GLSi	48	Lactate	16.2795	1.46402
	Media	48	Lactate	ND	ND
H358	DMSO	48	Lactate	23.6884	0.674425
	GLSi	48	Lactate	26.2072	0.924815
	Media	48	Lactate	ND	ND
				ND= Not Detected

## Sheet: Fig S3 a, b, c
Fig S3 a
Cell Line	Treatment	Time post dose (h)	Metabolite	Average Normalised Peak Area (a.u.)	SEM Normalised Peak Area (a.u.)
A549	DMSO	48	Alpha-ketoglutarate	3.40186	0.0812255
	GLSi	48	Alpha-ketoglutarate	3.51461	0.0790792
H358	DMSO	48	Alpha-ketoglutarate	0.783434	0.0813575
	GLSi	48	Alpha-ketoglutarate	0.485411	0.025839
Fig S3 b
Cell Line	Treatment	Time post dose (h)	Metabolite	Average Normalised Peak Area (a.u.)	SEM Normalised Peak Area (a.u.)
A549	DMSO	48	Citrate	4.44014	0.0812821
	GLSi	48	Citrate	4.41267	0.311874
H358	DMSO	48	Citrate	1.84364	0.309631
	GLSi	48	Citrate	1.41204	0.178187
Fig S3 c
Cell Line	Treatment	Time post dose (h)	Metabolite	Average Normalised Peak Area (a.u.)	SEM Normalised Peak Area (a.u.)
A549	DMSO	48	Fumarate	0.421419	0.0038449
	GLSi	48	Fumarate	0.408069	0.0179113
H358	DMSO	48	Fumarate	0.203178	0.0304999
	GLSi	48	Fumarate	0.165344	0.00577339

## Sheet: Fig S4 a, b, c, d
Fig S4 a
Cell Line	Treatment	Time post dose (h)	Metabolite	Average concentration (mM)	SEM concentration (mM)
A549	DMSO	1	Glutamine	0.496667	0.0497773
	DMSO	6	Glutamine	0.343333	0.0233333
	DMSO	24	Glutamine	0.02	0
	DMSO	48	Glutamine	0.01	0
H358	DMSO	1	Glutamine	0.623333	0.0233333
	DMSO	6	Glutamine	0.51	0.023094
	DMSO	24	Glutamine	0.196667	0.00881917
	DMSO	48	Glutamine	0.0733333	0.00333333
Fig S4 b
Cell Line	Treatment	Time post dose (h)	Metabolite	Average concentration (mM)	SEM concentration (mM)
A549	DMSO	1	Glutamate	0.666667	0.0664162
	DMSO	6	Glutamate	0.896667	0.0600925
	DMSO	24	Glutamate	0.63	0.0251661
	DMSO	48	Glutamate	0.73	0.0360555
H358	DMSO	1	Glutamate	0.58	0.0251661
	DMSO	6	Glutamate	0.663333	0.0120185
	DMSO	24	Glutamate	0.633333	0.0272845
	DMSO	48	Glutamate	0.656667	0.0633333
Fig S4 c
Cell Line	Treatment	Time post dose (h)	Metabolite	Average Normalised Peak Area (a.u.)	SEM Normalised Peak Area (a.u.)
A549	DMSO	1	Alpha-ketoglutarate	4.89055	0.238499
	DMSO	6	Alpha-ketoglutarate	3.40908	0.16192
	DMSO	24	Alpha-ketoglutarate	2.33822	0.214518
	DMSO	48	Alpha-ketoglutarate	3.40186	0.0812255
H358	DMSO	1	Alpha-ketoglutarate	1.57889	0.238087
	DMSO	6	Alpha-ketoglutarate	0.959128	0.108589
	DMSO	24	Alpha-ketoglutarate	0.597623	0.0368619
	DMSO	48	Alpha-ketoglutarate	0.783434	0.0813575
Fig S4 d
Cell Line	Treatment	Time post dose (h)	Metabolite	Average Normalised Peak Area (a.u.)	SEM Normalised Peak Area (a.u.)
A549	DMSO	1	Fumarate	0.847155	0.0486143
	DMSO	6	Fumarate	0.592025	0.00496258
	DMSO	24	Fumarate	0.308065	0.00903154
	DMSO	48	Fumarate	0.421419	0.0038449
H358	DMSO	1	Fumarate	0.314004	0.0383654
	DMSO	6	Fumarate	0.215775	0.0228374
	DMSO	24	Fumarate	0.125856	0.00251468
	DMSO	48	Fumarate	0.203178	0.0304999

## Sheet: Fig S5 a, b, c
Fig S5 a
Cell Line	Seeding density ( x105 cells/well)	Time post seeding (h)	Measure	Average	SEM
A549	2	24	pH	8	0
		48	pH	8	0
		72	pH	7.5	0
	3	24	pH	8	0
		48	pH	8	0
		72	pH	7.5	0
	4	24	pH	8	0
		48	pH	8	0
		72	pH	7.5	0
	8	24	pH	8	0
		48	pH	8	0
		72	pH	7.5	0
H358	2	24	pH	7.5	0
		48	pH	7.5	0
		72	pH	7	0
	3	24	pH	7.5	0
		48	pH	7	0
		72	pH	6.5	0
	4	24	pH	7.5	0
		48	pH	7	0
		72	pH	6.5	0
	8	24	pH	7.5	0
		48	pH	6.5	0
		72	pH	6	0
A549	Media	0	pH	7	0
H358	Media	0	pH	8	0
Fig S5 b
Cell Line	Seeding density ( x105 cells/well)	Time post seeding (h)	Metabolite	Average concentration (mM)	SEM concentration (mM)
A549	2	24	Glucose	10.2333	0.120185
		48	Glucose	9.2	0
		72	Glucose	6.76667	0.0333333
	3	24	Glucose	10.0333	0.120185
		48	Glucose	8.43333	0.0333333
		72	Glucose	5.96667	0.0333333
	4	24	Glucose	9.86667	0.0881917
		48	Glucose	7.8	0
		72	Glucose	5.73333	0.0333333
	8	24	Glucose	9.03333	0.0333333
		48	Glucose	7	0
		72	Glucose	4.76667	0.0333333
H358	2	24	Glucose	10.0667	0.0881917
		48	Glucose	7.43333	0.0666667
		72	Glucose	3.9	0.173205
	3	24	Glucose	8.8	0.057735
		48	Glucose	5.13333	0.0333333
		72	Glucose	1.83333	0.0333333
	4	24	Glucose	8.4	0.057735
		48	Glucose	4.06667	0.120185
		72	Glucose	1.63333	0.0333333
	8	24	Glucose	5.93333	0.0881917
		48	Glucose	1.93333	0.0333333
		72	Glucose	0.933333	0.0333333
H358	Media	0	Glucose	10.3	0
A549	Media	0	Glucose	10.4667	0.0666667
Fig S5 c
Cell Line	Seeding density ( x105 cells/well)	Time post seeding (h)	Metabolite	Average concentration (mM)	SEM concentration (mM)
A549	2	24	Glutamine	1.36599	0.131457
		48	Glutamine	1.36476	0.0770247
		72	Glutamine	0.79128	0.0478077
	3	24	Glutamine	1.2646	0.137983
		48	Glutamine	1.29254	0.0779422
		72	Glutamine	0.669219	0.0170053
	4	24	Glutamine	1.07103	0.102197
		48	Glutamine	0.987492	0.0562731
		72	Glutamine	0.670764	0.0236002
	8	24	Glutamine	1.37477	0.147162
		48	Glutamine	0.702819	0.0477757
		72	Glutamine	0.486222	0.0243059
	Media	0	Glutamine	1.59629	0.189585
H358	2	24	Glutamine	1.42422	0.0403582
		48	Glutamine	1.08167	0.0816108
		72	Glutamine	0.690351	0.0478799
	3	24	Glutamine	1.48017	0.149608
		48	Glutamine	0.621331	0.0276959
		72	Glutamine	0.509766	0.0522076
	4	24	Glutamine	1.33502	0.0655812
		48	Glutamine	1.10017	0.0766214
		72	Glutamine	0.340461	0.00868325
	8	24	Glutamine	1.1304	0.0605746
		48	Glutamine	0.603201	0.200772
		72	Glutamine	0.207698	0.0495637
	Media	0	Glutamine	1.47553	0.0186152

[truncated: 1 more sheets: Fig S6]
